# Supplementary material for: Using Machine Learning to Predict Early Onset Acute Organ Failure in Critically Ill Intensive Care Unit Patients With Sickle Cell Disease: Retrospective Study
Source: J Med Internet Res. 2020 May 13;22(5):e14693. doi: 10.2196/14693 (PMC7254279; doi:10.2196/14693)
Supplement: Multimedia Appendix 3 [file jmir_v22i5e14693_app3.xlsx]

## Sheet: Sheet1
Hour Before Failure Onset	Method	Sensitivity	Sensitivity Standard Mean Error	Specificity	Specificity Standard Mean Error
-1	LR	0.871515	0.0182507	0.898788	0.0178755
-2	LR	0.913939	0.0126459	0.987879	0.00583606
-3	LR	0.921212	0.0181487	0.984242	0.00674088
-4	LR	0.848182	0.0222296	0.921818	0.0188848
-5	LR	0.964545	0.0108843	0.964545	0.0108843
-6	LR	0.921212	0.0171283	0.973333	0.00974986
-1	MLP	0.96	0.011	0.98	0.008
-2	MLP	0.98	0.008	0.98	0.01
-3	MLP	0.96	0.012	0.97	0.01
-4	MLP	0.99	0.006	1	0
-5	MLP	0.98	0.01	0.99	0.006
-6	MLP	0.99	0.005	1	0.004
-1	RF	0.933333	0.0158274	1	0
-2	RF	0.924242	0.0147574	0.978788	0.00748987
-3	RF	0.9	0.0185221	0.980606	0.00864315
-4	RF	0.945455	0.0188194	0.98	0.00858598
-5	RF	0.92	0.0203928	0.991818	0.00571552
-6	RF	0.902424	0.0157309	0.989091	0.00612418
-1	SVM	0.840606	0.0203133	0.946667	0.0140731
-2	SVM	0.956364	0.010972	0.918788	0.0144381
-3	SVM	0.930303	0.0162006	0.952727	0.0104514
-4	SVM	0.866364	0.0220088	0.942727	0.0133248
-5	SVM	0.923636	0.020322	0.960909	0.0139474
-6	SVM	0.889091	0.0146725	0.976364	0.0083835
